# Supplementary material for: Role of PRY-1/Axin in heterochronic miRNA-mediated seam cell development
Source: BMC Dev Biol. 2019 Jul 15;19:17. doi: 10.1186/s12861-019-0197-5 (PMC6631683; doi:10.1186/s12861-019-0197-5)
Supplement: Supplementary file 2 — Table S1. A list of miRNAs in pry-1(mu38) animals. The file contains two spreadsheets that list all miRNAs identified by RNA-Seq experiment (used for volcano plot, see Fig. 3a) and DE miRNAs. (XLSX 25 kb) [file 12861_2019_197_MOESM2_ESM.xlsx]

## Sheet: all miRNAs
A list of all miRNAs recovered in RNA-seq experiment in pry-1(mu38) genetic background. N2 strain was used as a control.
miRNA	baseMean	log2FoldChange	pvalue	padj
cel-lin-4-5p	941.485	4.46259	9.75e-23	4.23e-20
cel-miR-241-5p	56.7718	3.06367	1.96e-08	4.24e-06
cel-miR-48-5p	658.852	2.08492	6.48e-06	0.000936761
cel-miR-246-3p	616.952	-2.41268	7.91e-05	0.0085849
cel-miR-237-5p	4214.39	1.56391	0.000104528	0.00907304
cel-miR-84-5p	320.871	1.69224	0.000267037	0.0193157
cel-miR-241-3p	13.3464	2.55766	0.000373922	0.0207562
cel-miR-353	15.1278	2.36287	0.000382602	0.0207562
cel-miR-2208a-3p	7.79358	2.98188	0.000449363	0.0216693
cel-lin-4-3p	6.46747	2.67485	0.000940498	0.0408176
cel-miR-2209b-3p	10.6285	-2.38584	0.00340244	0.105522
cel-miR-2211-5p	49.6747	1.67553	0.00280145	0.105522
cel-miR-48-3p	30.1017	1.70023	0.00311991	0.105522
cel-miR-795-5p	282.947	1.38697	0.00340395	0.105522
cel-miR-247-5p	2.35395	-10	0.00409471	0.116839
cel-miR-796	40.8285	-1.89454	0.00430742	0.116839
cel-miR-255-5p	19.4868	-2.08306	0.00540317	0.13794
cel-miR-235-3p	371809	-0.878171	0.00629026	0.151665
cel-miR-270	2.00274	-10	0.00673193	0.153772
cel-miR-230-5p	2715.72	1.09305	0.00776931	0.168594
cel-miR-35-3p	29892.6	-1.11931	0.00872624	0.180342
cel-miR-1828	30.8101	1.51421	0.0108232	0.213512
cel-mir-52*	4.12654	2.37332	0.0130806	0.246824
cel-miR-4932	2.50571	3.30837	0.0147858	0.267377
cel-mir-1828*	5.19534	2.25997	0.0179727	0.288895
cel-mir-251*	3.08917	2.68318	0.0178633	0.288895
cel-mir-797*	2.97579	2.5352	0.0173288	0.288895
cel-miR-4811-3p	12.4141	-1.72053	0.0194177	0.300974
cel-miR-356b-5p	4633.41	0.948941	0.0208559	0.301715
cel-miR-39-3p	15049.9	-1.0298	0.0203237	0.301715
cel-miR-77-3p	25.4415	1.37999	0.0232774	0.325883
cel-miR-244-5p	88204.2	-0.885896	0.0249157	0.33792
cel-miR-70-3p	3319.64	-1.20573	0.0262635	0.345404
cel-miR-81-5p	5.79706	1.74064	0.0271005	0.34593
cel-miR-253-3p	572.696	1.00323	0.0289188	0.358593
cel-miR-40-3p	23227.1	-0.905452	0.0342624	0.381279
cel-miR-4812-3p	2.51613	-3.105	0.0326697	0.381279
cel-miR-4925	16.0669	1.43631	0.0323709	0.381279
cel-miR-794-5p	136.485	1.01133	0.0336613	0.381279
cel-miR-1832b-3p	6.26287	-1.67955	0.0394534	0.411162
cel-miR-264	1.31351	-10	0.039368	0.411162
cel-miR-90-3p	507767	-0.666605	0.0397899	0.411162
cel-miR-1021	44.5575	1.05607	0.0464088	0.46342
cel-miR-2208a-5p	4.14893	-1.9016	0.0474926	0.46342
cel-miR-5592-3p	15.7195	1.28904	0.0480505	0.46342
cel-miR-2214-5p	286.373	0.983108	0.052861	0.498732
cel-mir-1832a	143.283	-3.3731	0.0743281	0.371641
cel-let-7	7.9726	2.40579	0.0848613	0.0415467
cel-mir-248	533.869	-1.11944	0.0899405	0.0531347
cel-mir-1822-3p	151.594	-4.45218	0.0924615	0.0534569
cel-mir-54-3p	31695.2	-5.66597	0.0998248	0.0559977
cel-mir-1823	70.5898	-2.62405	0.111899	0.0505699
cel-mir-54-5p	608.415	1.66598	0.117458	0.0520803
cel-mir-235	1.90203	-4.13648	0.124245	0.0540696
cel-mir-44	156.469	-4.03313	0.136875	0.0584829
cel-mir-55-3p	4.70799	2.68405	0.161724	0.0678664
cel-mir-800-5p	496.726	-3.25657	0.164773	0.0679326
cel-mir-2209c	1.70004	-3.97023	0.168145	0.0681275
cel-mir-4923b	1012.31	1.04475	0.178767	0.0700172
cel-mir-35-5p	4.60921	2.66409	0.176289	0.0700172
cel-mir-67-3p	179.057	-3.12137	0.191038	0.0735965
cel-mir-1822-5p	38.8975	-4.37138	0.202279	0.0755034
cel-mir-56-5p	6.07806	2.23883	0.202413	0.0755034
cel-mir-2208b	37.8026	-1.407	0.205993	0.0756381
cel-mir-392-5p	17.8062	-1.60546	0.229353	0.0829198
cel-mir-239a-5p	2.95941	3.65319	0.273498	0.0973819
cel-mir-38	371.398	-0.811452	0.293984	0.100125
cel-mir-64-3p	4761.76	-2.07206	0.286806	0.100125
cel-miR-4811-3p	4.11088	2.45834	0.290328	0.100125
cel-miR-244-5p	2507.71	-3.46953	0.303974	0.102048
cel-mir-71-3p	42.8657	-4.14732	0.337796	0.109221
cel-mir-61-5p	5.43726	-2.41477	0.339281	0.109221
cel-mir-45-3p	23245.5	-4.16315	0.331233	0.109221
cel-mir-65-3p	29.2171	1.91471	0.352299	0.111879
cel-mir-46-5p	1204.82	1.5666	0.384183	0.120377
cel-mir-792	15834.1	-3.74535	0.418007	0.129252
cel-mir-795-3p	34.4651	1.31745	0.470538	0.143606
cel-mir-4812	1964.55	-2.83995	0.47791	0.143986
cel-mir-2207	1901.7	-0.906179	0.508943	0.149502
cel-mir-359	173.997	-1.85869	0.50501	0.149502
cel-mir-57-3p	30.0859	-1.42874	0.522335	0.151542
cel-mir-63	27.3162	-2.98685	0.540212	0.154817
cel-mir-55-5p	13.7407	-2.34992	0.551274	0.156083
cel-mir-4811	161.322	-1.81618	0.580502	0.162402
cel-mir-42-5p	1.03098	-3.27581	0.58772	0.162487
cel-mir-49-5p	9.06103	-2.23877	0.0599326	0.163769
cel-mir-253-3p	4582.42	1.43114	0.0816662	0.215636
cel-miR-247-5p	8.07211	-2.03071	0.0798849	0.215636
cel-mir-51-3p	144.278	2.06696	0.0812223	0.215636
cel-mir-60-5p	49.1343	1.43717	0.0875813	0.227003
cel-miR-270	1074.23	-1.19031	0.0879032	0.227003
cel-mir-250-5p	969.982	0.73717	0.0952725	0.243359
cel-mir-4816-3p	18.4627	1.69674	0.097457	0.246262
cel-mir-784	304.771	1.41804	0.115207	0.288018
cel-mir-81-5p	924.684	-1.28797	0.122094	0.302022
cel-mir-796	95.2111	2.08524	0.126519	0.309708
cel-mir-255-5p	18.1721	2.08153	0.1415	0.34281
cel-mir-4932	14.0663	-1.75117	0.148043	0.344457
cel-lsy-6	18.3454	-1.3722	0.14673	0.344457
cel-mir-36-3p	30158.1	-2.31284	0.146036	0.344457
cel-mir-797	19.9908	1.1336	0.144146	0.344457
cel-mir-47-3p	16.6765	1.4238	0.157715	0.363363
cel-mir-1821	490.815	0.696835	0.159486	0.363482
cel-mir-2208a-5p	248.449	-1.56262	0.16086	0.363482
cel-mir-58-5p	153.365	-0.814049	0.164602	0.368395
cel-mir-1828	70.1487	-1.30869	0.181455	0.402282
cel-mir-60-3p	728.763	-0.800116	0.194088	0.426269
cel-mir-70-3p	367.028	-0.517077	0.198647	0.431801
cel-mir-77-3p	158.403	-1.53081	0.200282	0.431801
cel-mir-75-3p	4695.93	1.44929	0.214604	0.458473
cel-mir-228-3p	3200.79	0.921612	0.223097	0.472322
cel-mir-79-5p	2.53925	-1.89973	0.227993	0.478378
cel-mir-240-5p	8574.44	1.80952	0.235611	0.489987
cel-mir-788	33791.7	-1.41788	0.240157	0.49506
cel-mir-358-3p	545.637	-0.514374	0.245723	0.502131
cel-mir-75-5p	15.5709	0.890839	0.255997	0.514182
cel-mir-264	27.8866	0.940673	0.255492	0.514182
cel-mir-41	145.701	1.192	0.268173	0.534074
cel-mir-237-5p	19.5435	-1.04341	0.288389	0.558786
cel-mir-4929	39.8927	1.17098	0.292471	0.558786
cel-mir-794-5p	165.943	-1.14811	0.285002	0.558786
cel-miR-1021	706.267	1.84255	0.287222	0.558786
cel-mir-53	108.174	-0.686311	0.292188	0.558786
cel-mir-253	76.4975	1.54404	0.295465	0.559953
cel-mir-241-3p	30.0779	-0.806868	0.297856	0.55997
cel-miR-2214-5p	116.056	-0.740179	0.302345	0.563898
cel-mir-74-5p	3919.48	-0.731817	0.307862	0.569666
cel-mir-785	5697.02	-0.696028	0.311197	0.571338
cel-miR-4925	14.0287	0.857849	0.318037	0.57937
cel-mir-2219	2939.09	0.617247	0.33112	0.594477
cel-mir-4814-3p	251.996	0.383521	0.331389	0.594477
cel-mir-50-5p	13.8652	-0.929438	0.335277	0.596895
cel-mir-77-5p	4694.16	-0.561007	0.349406	0.617371
cel-miR-5592-3p	23.2152	-0.549289	0.384447	0.659453
cel-mir-1018	27.8199	-1.49776	0.383281	0.659453
cel-mir-62	345.495	1.28529	0.381917	0.659453
cel-mir-251	19.1699	0.624825	0.38378	0.659453
cel-mir-789-2	1.24582	4.00666	0.407395	0.693753
cel-mir-244	6586.11	0.632185	0.41205	0.696631
cel-mir-234	892.976	-0.298533	0.421191	0.707
cel-mir-787	35.4397	0.542839	0.439409	0.732349
cel-mir-356b-5p	156.07	-0.427324	0.447533	0.735625
cel-mir-230-5p	50.6721	-0.616522	0.447635	0.735625
cel-mir-4812-3p	38834.9	1.43491	0.462146	0.754197
cel-mir-47-5p	50.6154	0.635366	0.485066	0.759936
cel-mir-56-3p	5.826	-1.17722	0.475536	0.759936
cel-mir-232-3p	5090.99	-0.453351	0.47525	0.759936
cel-mir-2210	9.54551	-0.752961	0.474232	0.759936
cel-mir-84-3p	41.3919	-0.608026	0.4838	0.759936
cel-mir-84-5p	130.882	0.378618	0.482974	0.759936
cel-mir-124-5p	18.9777	-0.464255	0.488688	0.760541
cel-mir-4805	22.5995	0.62268	0.49746	0.764073
cel-mir-790-3p	44.1168	-0.921365	0.495228	0.764073
cel-mir-80-5p	19.0672	0.437457	0.509694	0.777343
cel-mir-87-5p	6633.64	-0.405019	0.512715	0.777343
cel-mir-241-5p	3257.13	0.96648	0.525525	0.791656
cel-mir-39-5p	265.652	0.661334	0.532777	0.79518
cel-mir-1830-3p	382486	-2.68378	0.536931	0.79518
cel-mir-252	2767.96	-0.372353	0.544783	0.79518
cel-mir-236	20.0405	-0.62133	0.539083	0.79518
cel-mir-392-3p	35.6085	0.388081	0.542128	0.79518
cel-mir-230-3p	35244.6	-2.15823	0.548908	0.796255
cel-mir-243-5p	7684.71	-1.0124	0.567041	0.817513
cel-mir-4806-5p	59.4101	-0.296893	0.576166	0.825604
cel-mir-233-3p	280.528	0.797097	0.587469	0.836698
cel-mir-1022-3p	26.2031	0.616342	0.597433	0.840699
cel-mir-259-3p	6748.89	1.09411	0.594818	0.840699
cel-mir-52-3p	6928.87	0.98361	0.606832	0.848447
cel-mir-83-5p	77482.4	1.23273	0.611074	0.848447
cel-mir-794-3p	22.7858	-0.495805	0.61377	0.848447
cel-mir-243-3p	460.735	0.294713	0.631031	0.867206
cel-mir-249	20816.6	1.05403	0.635656	0.868484
cel-mir-67-5p	142026	0.977833	0.648504	0.875853
cel-mir-124-3p	345692	0.864823	0.646939	0.875853
cel-mir-259-5p	8142.83	0.332031	0.653168	0.877111
cel-mir-71-5p	6.87372	-0.390843	0.665538	0.879496
cel-mir-1829a	36.0708	-0.828786	0.671769	0.879496
cel-mir-1832b-3p	334.426	0.511019	0.659917	0.879496
cel-mir-242	60408.5	1.09087	0.671409	0.879496
cel-mir-4808	440125	-0.151005	0.673656	0.879496
cel-mir-4814-5p	18758.6	0.989511	0.705865	0.911419
cel-mir-59	12.7336	-0.268325	0.704556	0.911419
cel-mir-232-5p	379.498	0.19755	0.722108	0.927297
cel-mir-2216	29.9228	-0.227383	0.746159	0.927654
cel-mir-239b	131680	-0.342121	0.728384	0.927654
cel-mir-4809	1698.5	-0.165387	0.749232	0.927654
cel-mir-87-3p	683.52	0.59382	0.745016	0.927654
cel-mir-793	37549.9	0.858626	0.750018	0.927654
cel-mir-1829c	1196.57	0.496831	0.73432	0.927654
cel-mir-235-3p	121575	0.737613	0.734416	0.927654
cel-mir-34-3p	500.467	-0.20187	0.765492	0.931975
cel-mir-4816-5p	1293.91	0.126716	0.767772	0.931975
cel-mir-789-1	431.273	-1.0373	0.773341	0.931975
cel-mir-35-3p	134347	0.745719	0.768621	0.931975
cel-mir-46-3p	15230.6	-0.252427	0.769555	0.931975
cel-mir-229-5p	34.6772	0.197591	0.783051	0.938862
cel-mir-786	9.33923	0.219249	0.790658	0.938978
cel-mir-4807	70.9392	0.304224	0.795135	0.938978
cel-mir-66-5p	29.4411	0.212492	0.794514	0.938978
cel-mir-2-3p	17.4759	0.190815	0.811305	0.939195
cel-mir-58-3p	19.4426	0.246074	0.807321	0.939195
cel-mir-78	8591.92	0.39667	0.808852	0.939195
cel-mir-79-3p	18.3366	-0.445884	0.803847	0.939195
cel-mir-61-3p	246.648	0.2111	0.816665	0.940767
cel-mir-45-5p	104.72	0.260928	0.824452	0.945104
cel-mir-72-5p	22.8018	-0.154059	0.829393	0.946152
cel-mir-229-3p	1.11668e+06	0.0461398	0.838066	0.946853
cel-mir-1817	252.431	-0.273925	0.835337	0.946853
cel-mir-239a-3p	60.5453	-0.0984177	0.850282	0.951507
cel-mir-4813	77613.6	-0.678706	0.849689	0.951507
cel-mir-57-5p	336.866	0.0870597	0.855426	0.952726
cel-mir-82-3p	2664.54	-0.0887113	0.865925	0.952969
cel-mir-238	56.4093	0.220711	0.863913	0.952969
cel-mir-4810	182.267	0.0917122	0.87592	0.952969
cel-mir-83-3p	394.895	0.184209	0.870696	0.952969
cel-mir-2217	37.4863	0.131795	0.873689	0.952969
cel-mir-245	31.2573	0.112616	0.881802	0.954946
cel-mir-254	14702.1	-0.330566	0.892448	0.962043
cel-mir-356b	173.562	-0.192861	0.898376	0.964011
cel-mir-65-5p	28.7019	0.0963626	0.915022	0.972987
cel-mir-74-3p	19.2206	0.116756	0.914249	0.972987
cel-mir-80-3p	75722.9	0.42937	0.922765	0.976801
cel-mir-1-3p	2687.71	-0.0862331	0.929231	0.979235
cel-mir-34-5p	79.4817	-0.0447588	0.936939	0.982949
cel-mir-43	227.414	-0.0389247	0.944714	0.986701
cel-mir-51-5p	20304.8	-0.166501	0.952001	0.989912
cel-mir-86-5p	29.2104	-0.043855	0.966059	0.995718
cel-mir-231-5p	157.196	0.0683488	0.964187	0.995718
cel-mir-2214	100.31	-0.0203481	0.978907	0.996988
cel-mir-240-3p	3131.55	0.0503652	0.981268	0.996988
cel-mir-73	173.417	-0.0228356	0.984043	0.996988
cel-mir-1020	3090.53	-0.042233	0.984261	0.996988
cel-mir-50-3p	6930.52	-0.000748372	0.999709	0.999709
cel-mir-52-5p	80372.9	0.0158708	0.992567	0.999709
cel-mir-37-5p	86391.7	-0.0080925	0.997169	0.999709

## Sheet: DE miRNAs
A list of DE miRNAs in pry-1(mu38) animals.
miRNA	foldChange	log2FoldChange	padj
cel-lin-4-5p	22.0482	4.46259	4.23156e-20
cel-miR-241-5p	8.36098	3.06367	4.24457e-06
cel-miR-48-5p	4.24252	2.08492	0.000936761
cel-miR-246-3p	0.187807	-2.41268	0.0085849
cel-miR-237-5p	2.95654	1.56391	0.00907304
cel-miR-84-5p	3.23159	1.69224	0.0193157
cel-miR-241-3p	5.88751	2.55766	0.0207562
cel-miR-353	5.14391	2.36287	0.0207562
cel-miR-2208a-3p	7.90013	2.98188	0.0216693
cel-lin-4-3p	6.38574	2.67485	0.0408176
	median	2.46026	1.61462e-06
	average	2.10319
